# Supplementary material for: Novel transfer learning approach for hand drawn mathematical geometric shapes classification
Source: PeerJ Comput Sci. 2025 Jan 31;11:e2652. doi: 10.7717/peerj-cs.2652 (PMC11798587; doi:10.7717/peerj-cs.2652)
Supplement: Supplemental Information 1 [file peerj-cs-11-2652-s001.ipynb]

# %% [code]
from google.colab import drive
drive.mount('/content/drive')

# %% [markdown]
## Image preprocessing

# %% [code]
import os
import random
from PIL import Image
import matplotlib.pyplot as plt

# Define the main folder path
main_folder = '/content/drive/MyDrive/Math symbol dataset'

# List all subfolders
subfolders = [os.path.join(main_folder, f) for f in os.listdir(main_folder) if os.path.isdir(os.path.join(main_folder, f))]

# List to store one image from each folder and corresponding folder names
selected_images = []
folder_names = []

# Pick one random image from each subfolder
for folder in subfolders:
    images = [os.path.join(folder, img) for img in os.listdir(folder) if img.endswith(('png', 'jpg', 'jpeg'))]
    if images:
        selected_image = random.choice(images)
        selected_images.append(selected_image)
        folder_names.append(os.path.basename(folder))

# Load images
loaded_images = [Image.open(img) for img in selected_images]

# Set up the grid size (assuming 8 subfolders)
grid_size = (2, 4)  # 2 rows and 4 columns

# Create a figure with high DPI
fig, axes = plt.subplots(grid_size[0], grid_size[1], figsize=(12, 8), dpi=300)

# Flatten axes array for easy iteration
axes = axes.flatten()

# Display images in the grid and add folder names
for ax, img, folder_name in zip(axes, loaded_images, folder_names):
    ax.imshow(img)
    ax.axis('off')
    ax.set_title(folder_name, fontsize=12)

# Hide any remaining empty subplots
for ax in axes[len(loaded_images):]:
    ax.axis('off')

# Show the grid
plt.tight_layout()
plt.show()


# %% [markdown]
# Results

# %% [code]
import matplotlib.pyplot as plt
import cv2
import numpy as np
import seaborn as sns
import matplotlib.pyplot as plt
import cv2
import numpy as np
import seaborn as sns
import pandas as pd
import time
from sklearn.model_selection import train_test_split
from sklearn.metrics import accuracy_score
from sklearn.metrics import classification_report
import numpy as np
from sklearn.metrics import roc_auc_score
from sklearn.metrics import confusion_matrix
from sklearn.model_selection import KFold, cross_val_score
from sklearn.metrics import log_loss,cohen_kappa_score
from imblearn.metrics import geometric_mean_score
import matplotlib.pyplot as plt
import numpy as np
import seaborn as sns
import warnings
warnings.filterwarnings('ignore')
plt.style.use('fivethirtyeight')

# %% [code]
import os
import numpy as np
import cv2
from tensorflow.keras.utils import to_categorical

# Define the path to the dataset folder
dataset_path = "/content/drive/MyDrive/Math symbol dataset"


# Define the list of label folders in the dataset folder
label_folders = ["circle",
"kite",
"parallelogram",
"rectangle",
"rhombus",
"square",
"trapezoid",
"triangle"]

# Define the size of the input images
img_height = 128
img_width = 128

# Define an empty list to store the images and their labels
data = []
labels = []

# Create a dictionary to map label folders to numerical labels
label_mapping = {label: idx for idx, label in enumerate(label_folders)}

# Loop over the label folders in the dataset folder
for label_folder in label_folders:
    # Define the path to the label folder
    label_path = os.path.join(dataset_path, label_folder)

    # Loop over the images in the label folder
    for img_name in os.listdir(label_path):
        # Define the path to the image
        img_path = os.path.join(label_path, img_name)
        # Load the image and resize it to the desired size
        img = cv2.imread(img_path)
        img = cv2.resize(img, (img_height, img_width))
        # Append the image and its numerical label to the data and labels lists
        data.append(img)
        labels.append(label_mapping[label_folder])

# Convert the data and labels lists to numpy arrays
data = np.array(data)
labels = np.array(labels)

# Convert the labels to one-hot encoded vectors
# labels = to_categorical(labels, num_classes=len(label_folders))

# Print the shape of the data and labels arrays
print("Data shape:", data.shape)
print("Labels shape:", labels.shape)
label_mapping

# %% [code]
calabels = to_categorical(labels, num_classes=len(label_folders))

# %% [code]
from sklearn.model_selection import train_test_split
X_train, X_test, Y_train, Y_test = train_test_split(data,calabels, test_size = 0.2,random_state=0,shuffle=True)

# %% [markdown]
# CNN results

# %% [code]
import tensorflow as tf
from tensorflow.keras import layers, models

def create_simple_neural_network(input_shape, num_classes):
    model = models.Sequential()

    # Add a simple convolutional layer
    model.add(layers.Conv2D(32, (3, 3), activation='relu', input_shape=input_shape))

    # Flatten the output and add a dense layer
    model.add(layers.Flatten())
    model.add(layers.Dense(num_classes, activation='softmax'))

    return model

# Example input shape (adjust based on your image dimensions and channels)
input_shape = (128, 128, 3)

# Example number of classes (adjust based on your dataset)
num_classes = 8

# Create the simplified neural network model
simple_neural_network = create_simple_neural_network(input_shape, num_classes)

# Display the model summary
simple_neural_network.summary()


# %% [code]
simple_neural_network.compile(optimizer='adam',loss='categorical_crossentropy',
                 metrics=['accuracy'])


# %% [code]
history=simple_neural_network.fit(X_train, Y_train, epochs=10,validation_split=0.2)

# %% [code]
import matplotlib.pyplot as plt
plt.figure(figsize=(7,3), dpi = 100)
plt.style.use('fivethirtyeight')
plt.plot(history.history['accuracy'], label='Training accuracy')
# plt.plot(history.history['val_accuracy'], label='validation accuracy')
plt.xticks(np.arange(10), np.arange(1, 10+1))
plt.xlabel("Epoch")
plt.ylabel("Accuracy")
plt.legend()
plt.grid(True)
plt.tight_layout()

# %% [code]
import matplotlib.pyplot as plt
plt.figure(figsize=(7,3), dpi = 100)
plt.style.use('fivethirtyeight')
plt.plot(history.history['loss'], label='Training loss')
# plt.plot(history.history['val_accuracy'], label='validation accuracy')
plt.xticks(np.arange(10), np.arange(1, 10+1))
plt.xlabel("Epoch")
plt.ylabel("Accuracy")
plt.legend()
plt.grid(True)
plt.tight_layout()

# %% [code]
simple_neural_network.evaluate(X_test,Y_test)

# %% [code]
pred= simple_neural_network.predict(X_test)
ypred=pred.argmax(axis=1)

from sklearn.metrics import accuracy_score
from sklearn.metrics import classification_report
from sklearn.metrics import confusion_matrix

print(classification_report(Y_test.argmax(axis=1),ypred))
cf_matrix=confusion_matrix(Y_test.argmax(axis=1),ypred)
cf_matrix

# %% [markdown]
# Novel

# %% [code]

import tensorflow as tf
from tensorflow.keras import models, layers
input_shape = (128, 128,3)


model = models.Sequential([
    layers.Conv2D(32, (3,3), activation='relu', input_shape = input_shape),
    layers.MaxPooling2D((2,2)),
    layers.Flatten(),
    layers.Dense(600, activation= 'sigmoid'),
])

model.build(input_shape=input_shape)

# %% [code]
features_train = model.predict(data)

# %% [code]
import pandas as pd
df1=pd.DataFrame(features_train)
# df1=pd.read_csv('/content/drive/MyDrive/childvggfeatures.csv')
df1['label']=labels
df1

# %% [code]
import matplotlib.pyplot as plt
import seaborn as sns
import pandas as pd

# Assuming df1 is your DataFrame and df1['label'] contains the labels
# Assuming y_resampled is a pandas Series or numpy array

# Count the occurrences of each class
class_distribution = pd.Series(df1['label']).value_counts()

# Dictionary to map indices to names
label_mapping = {
    0: 'circle',
    1: 'kite',
    2: 'parallelogram',
    3: 'rectangle',
    4: 'rhombus',
    5: 'square',
    6: 'trapezoid',
    7: 'triangle'
}

# Convert the indices to names using the dictionary
class_names = class_distribution.index.map(label_mapping)
plt.figure(dpi=200)


palette = sns.color_palette("husl", len(class_names))

# Create a bar plot
sns.barplot(x=class_names, y=class_distribution.values,palette=palette)

# Adding title and labels
# plt.title('Class Distribution after SMOTE Resampling')
plt.xlabel("Shape Class", fontsize=12)
plt.ylabel("Count", fontsize=12)

# Rotate x labels for better readability
plt.xticks(rotation=65)

# Show the plot
plt.show()


# %% [code]
x=df1.drop(['label'],axis=1)
y=df1['label']
from sklearn.model_selection import train_test_split
X_train, X_test, Y_train, Y_test = train_test_split(x,y, test_size = 0.2,random_state=0,shuffle=True)


# %% [markdown]
## With Proposed

# %% [code]
from sklearn.ensemble import RandomForestClassifier
print("RF")
RF=RandomForestClassifier(max_depth=18, random_state=0,n_estimators=16)
rfPre1=RF.fit(x, y).predict_proba(x)
rf=pd.DataFrame(rfPre1)

# %% [code]
from sklearn.model_selection import train_test_split
X_train, X_test, Y_train, Y_test = train_test_split(rf,y,test_size = 0.2,random_state=0,shuffle=True)
# result.columns=['1','2','3','4']

# %% [code]
# result.to_csv('/content/drive/MyDrive/childfeaturefused.csv',index=False)

# %% [code]
import lightgbm as lgb
print("LGB")
clf = lgb.LGBMClassifier(n_estimators=40)
start = time.time()
clf.fit(X_train, Y_train)
stop = time.time()
print(f"Training time: {stop - start}s")
dtP3=clf.predict(X_test)
print('error rate:',1-accuracy_score(Y_test,dtP3))
print(classification_report(Y_test,dtP3))
print('accuracy score',accuracy_score(Y_test,dtP3))
kf = KFold(n_splits=10, shuffle=True)
clf=lgb.LGBMClassifier(n_estimators=40)
score = cross_val_score(clf, rf, y, cv= kf, scoring="accuracy")
print("%0.4f accuracy with a standard deviation of %0.4f" % (score.mean(), score.std()))
cf_matrix=confusion_matrix(Y_test,dtP3)
cf_matrix

# %% [code]
from sklearn.neighbors import KNeighborsClassifier
clf = KNeighborsClassifier(n_neighbors=9)
start = time.time()
clf.fit(X_train, Y_train)
stop = time.time()
print(f"Training time: {stop - start}s")
dtP3=clf.predict(X_test)
print('accuracy score',accuracy_score(Y_test,dtP3))
print('error rate:',1-accuracy_score(Y_test,dtP3))
print(classification_report(Y_test,dtP3))
kf = KFold(n_splits=10, shuffle=True)
clf = KNeighborsClassifier(n_neighbors=9)
score = cross_val_score(clf, rf, y, cv= kf, scoring="accuracy")
print("%0.4f accuracy with a standard deviation of %0.4f" % (score.mean(), score.std()))
cf_matrix=confusion_matrix(Y_test,dtP3)
cf_matrix

# %% [code]
from sklearn.linear_model import LogisticRegression
print("LR")
clf=LogisticRegression(max_iter=1)
start = time.time()
clf.fit(X_train, Y_train)
stop = time.time()
print(f"Training time: {stop - start}s")
dtP3=clf.predict(X_test)
print('error rate:',1-accuracy_score(Y_test,dtP3))
print(classification_report(Y_test,dtP3))
print('accuracy score',round(accuracy_score(Y_test,dtP3),2))
kf = KFold(n_splits=10, shuffle=True)
clf=LogisticRegression(max_iter=1)
score = cross_val_score(clf, rf, y, cv= kf, scoring="accuracy")
print("%0.4f accuracy with a standard deviation of %0.4f" % (score.mean(), score.std()))
cf_matrix=confusion_matrix(Y_test,dtP3)
cf_matrix

# %% [code]
from sklearn.ensemble import RandomForestClassifier
print("RF")
clf=RandomForestClassifier(max_depth=5, random_state=0,n_estimators=6)
start = time.time()
clf.fit(X_train, Y_train)
stop = time.time()
print(f"Training time: {stop - start}s")
dtP3=clf.predict(X_test)
print('error rate:',1-accuracy_score(Y_test,dtP3))
print(classification_report(Y_test,dtP3))
print('accuracy score',accuracy_score(Y_test,dtP3))
kf = KFold(n_splits=10, shuffle=True)
clf=RandomForestClassifier(max_depth=5, random_state=0,n_estimators=6)
score = cross_val_score(clf, rf, y, cv= kf, scoring="accuracy")
print("%0.4f accuracy with a standard deviation of %0.4f" % (score.mean(), score.std()))
cf_matrix=confusion_matrix(Y_test,dtP3)
cf_matrix

# %% [code]
array1=[[498,   0,   0,   0,   5,   1,   2,   1],
       [  1, 461,   2,   0,   3,   1,   0,   2],
       [  3,   1, 509,   0,   2,   0,   3,   2],
       [  0,   0,   1, 495,   0,   1,   0,   0],
       [  4,   2,   0,   0, 488,   1,   1,   0],
       [  4,   4,   1,   0,   1, 478,   0,   2],
       [  4,   2,   1,   2,   2,   0, 509,   2],
       [  2,   5,   3,   0,   3,   2,   1, 482]]

array2=[[490,   0,   1,   0,   3,   1,  12,   0],
       [  1, 457,   0,   0,   1,   0,  10,   1],
       [  2,   2, 499,   2,   1,   2,  12,   0],
       [  0,   0,   0, 492,   0,   0,   5,   0],
       [  5,   3,   0,   1, 473,   2,  11,   1],
       [  1,   2,   1,   0,   0, 467,  18,   1],
       [  0,   2,   1,   1,   1,   1, 515,   1],
       [  1,   4,   1,   0,   0,   2,  12, 478]]

array3=[[490,   4,   0,   0,   9,   1,   1,   2],
       [  0, 469,   0,   0,   1,   0,   0,   0],
       [  7,  11, 495,   0,   6,   0,   1,   0],
       [  0,   0,   0, 495,   1,   1,   0,   0],
       [  2,   5,   0,   0, 489,   0,   0,   0],
       [  1,   7,   0,   0,   3, 478,   0,   1],
       [  5,  12,   0,   2,   2,   0, 499,   2],
       [  1,  14,   0,   0,   2,   2,   0, 479]]
array4=[[495,   0,   2,   0,   5,   1,   2,   2],
       [  1, 465,   1,   0,   2,   1,   0,   0],
       [  3,   2, 513,   0,   1,   0,   1,   0],
       [  0,   0,   0, 497,   0,   0,   0,   0],
       [  3,   1,   0,   0, 490,   1,   1,   0],
       [  0,   4,   2,   0,   1, 480,   0,   3],
       [  3,   4,   0,   0,   2,   0, 511,   2],
       [  0,   7,   0,   0,   2,   1,   1, 487]]

# Create a figure with 8 subplots
fig, axes = plt.subplots(nrows=2, ncols=2, figsize=(10,7),dpi=200)

# Create a list of confusion matrices and corresponding titles
cms =    [array1, array2, array3, array4]
titles = ['XGB'  ,'RF',   'LR',   'KNC' ]

# Plot each confusion matrix as a heatmap on a subplot
for ax, cm, title in zip(axes.flat, cms, titles):
    sns.heatmap(cm, annot=True, cmap='Blues', ax=ax,fmt='g')
    ax.set_title(title)
    ax.set_xlabel('Predicted label')
    ax.set_ylabel('True label')
# axes.flat[-1].axis('off')
# Adjust spacing between subplots
plt.subplots_adjust(hspace=0.4, wspace=0.4)
fig.tight_layout()
# Display the figure
# plt.savefig('froncm.pdf')
plt.show()

# %% [code]
from sklearn.decomposition import PCA
import matplotlib.pyplot as plt
import numpy as np
import seaborn as sns
pca = PCA(n_components=2)
X_train_pca = pca.fit_transform(rf)

import matplotlib.pyplot as plt
df2=pd.DataFrame(X_train_pca,columns=['Axis 1','Axis 2'])
threedee = plt.figure(figsize=(10, 6.5), dpi=150).add_subplot(projection='3d')
import numpy as np
colors = np.random.rand(276625)
scatter= threedee.scatter( df2['Axis 2'],df2['Axis 1'],c=y, alpha=1.0, marker=r'o')
threedee.set_xlabel('Axis 1')
threedee.set_ylabel('Axis 2')
# threedee.set_zlabel('Axis 3')
legend1 = threedee.legend(*scatter.legend_elements(),
                    loc="upper left", title="Target")
threedee.add_artist(legend1)
threedee.view_init(azim=150, elev=20)
# threedee.grid(True)
# plt.savefig('pca_gen_data.pdf')

plt.show()
